# Supplementary material for: Epigenetic remodelling of Fxyd1 promoters in developing heart and brain tissues
Source: Sci Rep. 2022 Apr 19;12:6471. doi: 10.1038/s41598-022-10365-y (PMC9018693; doi:10.1038/s41598-022-10365-y)
Supplement: Supplementary file 1 — Supplementary Table 1. [file 41598_2022_10365_MOESM1_ESM.xlsx]

## Sheet: Foglio1
Sample_ID*	Developmental stage	Tissue	Fxyd1 isoform	Analyzed reads**	Passing Filter Reads***	Bisulphite Efficiency****
1WB_FXYD1a	P1	Whole_Brain	Fxyd1a	36622	35190	0.999625
2WB_FXYD1a	P1	Whole_Brain	Fxyd1a	47234	41523	0.99956
3WB_FXYD1a	P1	Whole_Brain	Fxyd1a	55513	54154	0.999605
4WB_FXYD1a	P15	Whole_Brain	Fxyd1a	45285	43539	0.99965
5WB_FXYD1a	P15	Whole_Brain	Fxyd1a	47712	45257	0.999641
6WB_FXYD1a	P15	Whole_Brain	Fxyd1a	53214	49384	0.99967
7WB_FXYD1a	P60	Whole_Brain	Fxyd1a	39128	36570	0.999722
8WB_FXYD1a	P60	Whole_Brain	Fxyd1a	77004	70815	0.999713
9WB_FXYD1a	P60	Whole_Brain	Fxyd1a	69666	61497	0.999835
10H_FXYD1a	P1	Heart	Fxyd1a	45776	28791	0.999647
11H_FXYD1a	P1	Heart	Fxyd1a	44233	28108	0.999529
12H_FXYD1a	P15	Heart	Fxyd1a	25131	22824	0.99902
13H_FXYD1a	P15	Heart	Fxyd1a	7977	6874	0.99852
14H_FXYD1a	P15	Heart	Fxyd1a	21282	18705	0.999021
15H_FXYD1a	P60	Heart	Fxyd1a	52714	33224	0.999724
16H_FXYD1a	P60	Heart	Fxyd1a	15074	9636	0.999788
17H_FXYD1a	P60	Heart	Fxyd1a	12320	7755	0.999869
1WB_FXYD1b	P1	Whole_Brain	Fxyd1b	31769	31376	0.99917
2WB_FXYD1b	P1	Whole_Brain	Fxyd1b	103653	101233	0.999809
3WB_FXYD1b	P1	Whole_Brain	Fxyd1b	43918	43031	0.999715
4WB_FXYD1b	P15	Whole_Brain	Fxyd1b	52244	45892	0.999778
5WB_FXYD1b	P15	Whole_Brain	Fxyd1b	29103	26034	0.999883
6WB_FXYD1b	P15	Whole_Brain	Fxyd1b	76238	68047	0.999835
7WB_FXYD1b	P60	Whole_Brain	Fxyd1b	83276	70949	0.999899
8WB_FXYD1b	P60	Whole_Brain	Fxyd1b	18484	15428	0.999802
9WB_FXYD1b	P60	Whole_Brain	Fxyd1b	60767	48167	0.999852
10H_FXYD1b	P1	Heart	Fxyd1b	33229	32843	0.999658
11H_FXYD1b	P1	Heart	Fxyd1b	58790	58060	0.999859
12H_FXYD1b	P15	Heart	Fxyd1b	49558	49155	0.999813
13H_FXYD1b	P15	Heart	Fxyd1b	37527	36353	0.999831
14H_FXYD1b	P15	Heart	Fxyd1b	27012	26249	0.999806
15H_FXYD1b	P60	Heart	Fxyd1b	34299	33851	0.999789
16H_FXYD1b	P60	Heart	Fxyd1b	9253	9117	0.999888
17H_FXYD1b	P60	Heart	Fxyd1b	26721	26425	0.999807
* Sample_ID is referred to the alias in ENA database
**Number of reads analyzed by the AmplimethProfiler Pipeline
***Number of reads that were submitted to AmplimethProfiler filtering (bisulphite efficiency, lenght of the amplicon and others)
****Based on C/T converted sites (C = non CpG sites)
Supplementary Table 1. Summary of sequencing information. Sequencing information, including the number of reads per sample, the number of analyzed reads, the number of passing filter reads and the bisulphite efficiency, are reported. Sample_ID in the first column is referred to the alias in ENA database. The number of analyzed reads is referred to the number of reads derived from the assembling a…
